# Supplementary material for: Two new non-spiny Solanum (Solanaceae) from the Gran Chaco Americano and a key for the herbaceous glandular-pubescent solanums from the region
Source: PhytoKeys. 2016 Nov 8;(74):19–33. doi: 10.3897/phytokeys.74.10159 (PMC5234547; doi:10.3897/phytokeys.74.10159)
Supplement: XML Treatment for Solanum woodii [file phytokeys.74.10159-treatment2.xml]

<!DOCTYPE tp:taxon-treatment
  PUBLIC "-//TaxonX//DTD Taxonomic Treatment Publishing DTD v0 20100105//EN" "tax-treatment-NSO.dtd">
<tp:taxon-treatment xmlns:tp="http://www.plazi.org/taxpub"><tp:treatment-meta><kwd-group><label>Taxon classification</label><kwd><named-content content-type="kingdom">Plantae</named-content></kwd><kwd><named-content content-type="order">Solanales</named-content></kwd><kwd><named-content content-type="family">Solanaceae</named-content></kwd></kwd-group><mixed-citation publication-type="journal"><person-group><name><surname>Särkinen</surname><given-names>Tiina</given-names></name><name><surname>Knapp</surname><given-names>Sandra</given-names></name></person-group><article-title>Two new non-spiny <italic><tp:taxon-name><tp:taxon-name-part taxon-name-part-type="genus">Solanum</tp:taxon-name-part></tp:taxon-name></italic> (<tp:taxon-name><tp:taxon-name-part taxon-name-part-type="family">Solanaceae</tp:taxon-name-part></tp:taxon-name>) from the Gran Chaco Americano and a key for the herbaceous glandular-pubescent solanums from the region</article-title><source>PhytoKeys</source><day>8</day><month>11</month><year>2016</year><volume>2016</volume><issue>74</issue><fpage>19</fpage><lpage>33</lpage><pub-id pub-id-type="doi">10.3897/phytokeys.74.10159</pub-id></mixed-citation></tp:treatment-meta><tp:nomenclature><tp:taxon-name>
            <tp:taxon-name-part taxon-name-part-type="genus">Solanum</tp:taxon-name-part>
            <tp:taxon-name-part taxon-name-part-type="species">woodii</tp:taxon-name-part>
            <object-id xmlns:xlink="http://www.w3.org/1999/xlink" content-type="ipni" xlink:type="simple">urn:lsid:ipni.org:names:77158525-1</object-id>
          </tp:taxon-name><tp:taxon-authority>Särkinen &amp; S.Knapp</tp:taxon-authority><tp:taxon-status xmlns:xlink="http://www.w3.org/1999/xlink" xlink:type="simple">sp. nov.</tp:taxon-status><xref ref-type="fig" rid="F3">Fig. 3</xref><!--PageBreak--></tp:nomenclature><tp:treatment-sec sec-type="diagnosis" id="SECID0E5XAE"><title>Diagnosis.</title><p>Similar to <italic><tp:taxon-name><tp:taxon-name-part taxon-name-part-type="genus">Solanum</tp:taxon-name-part> <tp:taxon-name-part taxon-name-part-type="species">tweedianum</tp:taxon-name-part></tp:taxon-name></italic> Hook., but differing in having shorter calyx lobes in flower (1.2–2.1 mm) and fruit (2.0–3.5 mm) and broadly ovoid anthers, and to <italic><tp:taxon-name><tp:taxon-name-part taxon-name-part-type="genus">Solanum</tp:taxon-name-part> <tp:taxon-name-part taxon-name-part-type="species">physalifolium</tp:taxon-name-part></tp:taxon-name></italic> Rusby but differing in having long-triangular calyx lobes, shorter filaments 0.1–0.4 mm long, and broadly ovoid anthers.</p></tp:treatment-sec><tp:treatment-sec sec-type="material" id="SECID0EYYAE"><title>Type.</title><p>
            <bold>Bolivia. Santa Cruz</bold>: Prov. Valle Grande, pasando el puente Santa Rosa, a 78 km desde Serrano hacia Valle Grande, <named-content xmlns:xlink="http://www.w3.org/1999/xlink" content-type="dwc:verbatimCoordinates" xlink:type="simple"><named-content content-type="geo-json" specific-use="{&#34;type&#34;:&#34;Point&#34;,&#34;coordinates&#34;:[-64.293083,-18.708050]}" id="NCID0EDZAE" xlink:type="simple">18°42.483'S, 64°17.585'W</named-content></named-content>, 1169 m, 4 Apr 2003 (fl,fr), <italic>J.R.I. Wood 19616</italic> (holotype: <named-content xmlns:xlink="http://www.w3.org/1999/xlink" content-type="dwc:institutional_code" xlink:type="simple">LPB</named-content>).</p></tp:treatment-sec><tp:treatment-sec sec-type="description" id="SECID0EOZAE"><title>Description.</title><p>Decumbent, slender annual (fide labels) herb to 30–40 cm. Stems 1.0–5.0 mm in diameter, terete, much branching, pale yellow or greenish beige, glabrescent; new growth densely pubescent with spreading translucent 5–8-celled simple uniseriate glandular trichomes c. 0.5 mm long, some to 1 mm. Sympodial units difoliate, not geminate. Leaves simple, (2.3–)4.5–8.0 cm long, (1.5–)2.2–4.3 cm wide, elliptic to ovate, thin-membranous; adaxial surface moderately pubescent with spreading hairs as on stem evenly spaced along lamina and veins; abaxial surface more densely pubescent along veins; major veins 5–7 pairs; base attenuate to decurrent; margins entire to shallowly and unevenly toothed, the lobes narrow; apex acute; petiole 0.8–4.5 cm long, sparsely pubescent with simple 5–8-celled uniseriate trichomes like those of the stems. Inflorescences 1.5–3.0 cm long, simple, opposite the leaves, with (2–)3–7 flowers, sparsely pubescent with simple 5–8-celled uniseriate trichomes like those of the stems; peduncle 0.9–1.8 cm long, ca. 0.3 mm in diameter at the apex and ca. 0.5 mm in diameter at the base; pedicels spaced 0–1 mm apart, 0.7–1.1 cm long, ca. 0.2 mm in diameter at the base and ca. 0.3 mm in diameter at the apex, straight and spreading at anthesis, articulated at the base. Buds ovoid, white, the corolla strongly exerted from the calyx before anthesis, exceeding the lobes by up to two times their length. Flowers 5-merous, all perfect. Calyx tube 0.6–0.7 mm long, the lobes 1.2–2.1 mm long, 0.8–1.0 mm wide, ovate to elliptic in outline with acute apices, somewhat spreading at anthesis, sparsely pubescent with simple 5–8-celled uniseriate glandular trichomes like those of the stems. Corolla 1.0–1.5 cm in diameter, white with a greenish-purple central star at the base, stellate, lobed to the middle, the lobes 4.0–6.0 mm long, 2.0–3.0 mm wide, reflexed at anthesis, sparsely pubescent abaxially with very short 1–2-celled simple uniseriate eglandular trichomes. Stamens equal; filament tube ca. 0.5 mm long; free portion of the filaments 0.1–0.4 mm long, adaxially pubescent with 4–7-celled uniseriate eglandular trichomes; anthers (2.5–)3.0–3.8 mm long, 1.2–1.4 mm wide at base, ca. 0.5 mm at tip, tapering and narrowly triangular to triangular in outline, yellow, poricidal at the tips, the pores lengthening to slits with age. Ovary globose, glabrous; style 4.5–5.0 mm long, exerted 1.5–2.0 mm beyond the anther cone, curved at the very tip, densely pubescent with 2–3-celled simple uniseriate trichomes in the basal 1/3 where included in the anther cone; stigma minutely capitate, the surface papillate. Fruit a globose berry, 5–9 mm in diameter, green (immature), the pericarp thick and shiny; <!--PageBreak-->fruiting pedicels 0.7–1.0 cm long, ca. 0.5 mm in diameter at the base, ca. 0.6 mm in diameter at the apex, spaced 0–1 mm apart, spreading to recurved; fruiting calyx tube ca. 1 mm long, the lobes 2.0–3.5 mm long, spreading to reflexed. Seeds 15–30 per berry, 1.6–2 mm long, 1–1.5 mm wide, flattened, teardrop-shaped with a subapical hilum, yellow, the surface minutely pitted, the testal cells pentagonal in outline with the lateral cell walls elongate and the seeds from mature fruits appearing hairy. Stone cells absent.</p><fig id="F3" position="float" orientation="portrait"><label>Figure 3.</label><caption><p>
          <italic><tp:taxon-name><tp:taxon-name-part taxon-name-part-type="genus">Solanum</tp:taxon-name-part> <tp:taxon-name-part taxon-name-part-type="species">woodii</tp:taxon-name-part></tp:taxon-name></italic>. <bold>A</bold> Flowering stem <bold>B</bold> Inflorescence with details of buds, calyx and corolla <bold>C</bold> Flower at full anthesis (<bold>A–B</bold> <italic>Wood 21787</italic>; <bold>C</bold> <italic>Nee et al. 51967</italic>; photos by Gwen Davis).</p></caption><graphic xmlns:xlink="http://www.w3.org/1999/xlink" xlink:href="phytokeys-074-019-g003.jpg" position="float" orientation="portrait" xlink:type="simple" id="oo_110012.jpg"/></fig></tp:treatment-sec><tp:treatment-sec sec-type="distribution" id="SECID0E21AE"><title>Distribution</title><p>(Figure <xref ref-type="fig" rid="F4">4</xref>). Endemic to Bolivia in the Departments of Chuquisaca and Santa Cruz, growing in Chaco and Chaco forests of inter-Andean valleys, in dry Chaco woodlands on sandy and clay soils near water sources, rivers and in moist depressions in partial or full shade; between 300–1,800 m elevation.</p><fig id="F4" position="float" orientation="portrait"><label>Figure 4.</label><caption><p>Distribution map of <italic><tp:taxon-name><tp:taxon-name-part taxon-name-part-type="genus">Solanum</tp:taxon-name-part> <tp:taxon-name-part taxon-name-part-type="species">woodii</tp:taxon-name-part></tp:taxon-name></italic>.</p></caption><graphic xmlns:xlink="http://www.w3.org/1999/xlink" xlink:href="phytokeys-074-019-g004.jpg" position="float" orientation="portrait" xlink:type="simple" id="oo_110014.jpg"/></fig></tp:treatment-sec><tp:treatment-sec sec-type="ecology" id="SECID0E32AE"><title>Ecology.</title><p>Flowering and fruiting during the wet season from January–April.</p></tp:treatment-sec><tp:treatment-sec sec-type="etymology" id="SECID0EB3AE"><title>Etymology.</title><p>The species epithet honours John R.I. Wood who has collected extensively in central and eastern Bolivia and mentored numerous young Bolivian botanists. Material collected by John throughout his career has been the basis for the description of many new species, and here we add yet another to that long list.</p></tp:treatment-sec><tp:treatment-sec sec-type="conservation status" id="SECID0EG3AE"><title>Conservation status.</title><p>The preliminary IUCN (<xref ref-type="bibr" rid="B18">IUCN 2014</xref>) threat status of <italic><tp:taxon-name><tp:taxon-name-part taxon-name-part-type="genus">Solanum</tp:taxon-name-part> <tp:taxon-name-part taxon-name-part-type="species">woodii</tp:taxon-name-part></tp:taxon-name></italic> is <abbrev xmlns:xlink="http://www.w3.org/1999/xlink" id="ABBRID0E13AE" xlink:type="simple"><def><p>Vulnerable </p></def>(VU</abbrev>, B1) based on the small extent of occurrence (<abbrev xmlns:xlink="http://www.w3.org/1999/xlink" xlink:title="Extent of Occurrence" id="ABBRID0ED4AE" xlink:type="simple">EOO</abbrev>=19,656 km<sup>2</sup>). The area of occupancy is even smaller (<abbrev xmlns:xlink="http://www.w3.org/1999/xlink" xlink:title="Area of Occupancy" id="ABBRID0EJ4AE" xlink:type="simple">AOO</abbrev>=36 km<sup>2</sup>) and would merit status as endangered (<abbrev xmlns:xlink="http://www.w3.org/1999/xlink" xlink:title="Endangered" id="ABBRID0EP4AE" xlink:type="simple">EN</abbrev>), but knowing that collection densities in this part of south-central <!--PageBreak-->Bolivia remain low and that the collections are mainly along the sparse road network, we prefer basing our assessment on the extent rather than area of occurrence. No occurrences are known within protected areas in Bolivia thus far.</p></tp:treatment-sec><tp:treatment-sec sec-type="material" id="SECID0EV4AE"><title>Additional specimens examined.</title><p>
            <bold>Bolivia</bold>. <bold>Chuquisaca</bold>: <bold>Prov. Belisario Boeto</bold>, bajando de Nuevo Mundo hacia Santa Rosa, en dirección al Río Grande, <named-content xmlns:xlink="http://www.w3.org/1999/xlink" content-type="dwc:verbatimCoordinates" xlink:type="simple"><named-content content-type="geo-json" specific-use="{&#34;type&#34;:&#34;Point&#34;,&#34;coordinates&#34;:[-64.285278,-18.926944]}" id="NCID0EE5AE" xlink:type="simple">18°55'37"S, 64°17'07"W</named-content></named-content>, 1,350 m, 2 Mar 2006 (fl,fr), <italic>J.R.I. Wood 22341</italic> (K). <bold>Santa Cruz</bold>: <bold>Prov. Andrés Ibáñez</bold>, 5–8 km E-SE of Comunidad Don Lorenzo, nr Quebrada Caracoré, on rd to Estancia Caracoré, La Bola area, <named-content xmlns:xlink="http://www.w3.org/1999/xlink" content-type="dwc:verbatimCoordinates" xlink:type="simple"><named-content content-type="geo-json" specific-use="{&#34;type&#34;:&#34;Point&#34;,&#34;coordinates&#34;:[-62.833333,-17.833333]}" id="NCID0ES5AE" xlink:type="simple">17°50'S, 62°50'W</named-content></named-content>, 310 m, 4 Jan 1996 (fl,fr), <italic>M. Nee 46692</italic> (<named-content xmlns:xlink="http://www.w3.org/1999/xlink" content-type="dwc:institutional_code" xlink:type="simple">MO</named-content>, <named-content xmlns:xlink="http://www.w3.org/1999/xlink" content-type="dwc:institutional_code" xlink:type="simple">NY</named-content>). <bold>Prov. Caballero</bold>, El Canal, a 7 km N de Saipina, <named-content xmlns:xlink="http://www.w3.org/1999/xlink" content-type="dwc:verbatimCoordinates" xlink:type="simple"><named-content content-type="geo-json" specific-use="{&#34;type&#34;:&#34;Point&#34;,&#34;coordinates&#34;:[-64.604167,-18.005556]}" id="NCID0EG6AE" xlink:type="simple">18°00'20"S, 64°36'15"W</named-content></named-content>, 1,500 m, 31 Mar 1994 (fl,fr), <italic>J. Balcázar 368</italic> (<named-content xmlns:xlink="http://www.w3.org/1999/xlink" content-type="dwc:institutional_code" xlink:type="simple">MO</named-content>); cerca de Pulquina hacia el Río Mizque, ca. 2 km antes de llegar al primer cruce de río y ca. 1 km de la comunidad Witron, <named-content xmlns:xlink="http://www.w3.org/1999/xlink" content-type="dwc:verbatimCoordinates" xlink:type="simple"><named-content content-type="geo-json" specific-use="{&#34;type&#34;:&#34;Point&#34;,&#34;coordinates&#34;:[-64.431111,-18.099167]}" id="NCID0EU6AE" xlink:type="simple">18°05'57"S, 64°25'52"W</named-content></named-content>, 1,562 m, 20 Feb 2007 (fl,fr), <italic>J.R.I. Wood 22840</italic> (K). <bold>Prov. Cordillera</bold>, along gravel rd eastward, just E of new highway from Santa Cruz to Abapó, the turnoff 3 km N of bridge over Río Seco, <named-content xmlns:xlink="http://www.w3.org/1999/xlink" content-type="dwc:verbatimCoordinates" xlink:type="simple"><named-content content-type="geo-json" specific-use="{&#34;type&#34;:&#34;Point&#34;,&#34;coordinates&#34;:[-63.392500,-19.059167]}" id="NCID0EBAAG" xlink:type="simple">18°63'33"S, 63°23'33"W</named-content></named-content>, 510 m, 19 Apr 1998 (fl), <italic>M. Nee 49056</italic> (<named-content xmlns:xlink="http://www.w3.org/1999/xlink" content-type="dwc:institutional_code" xlink:type="simple">MO</named-content>); floodplain and adjacent upland along the Río Seco, 1.5 km NW of highway at the town of Río Seco along <!--PageBreak-->rd to La Florida, <named-content xmlns:xlink="http://www.w3.org/1999/xlink" content-type="dwc:verbatimCoordinates" xlink:type="simple"><named-content content-type="geo-json" specific-use="{&#34;type&#34;:&#34;Point&#34;,&#34;coordinates&#34;:[-63.250000,-18.666667]}" id="NCID0ERAAG" xlink:type="simple">18°40'S, 63°15'W</named-content></named-content>, 525 m, 24 Mar 2002 (fl), <italic>M. Nee 51967</italic> (<named-content xmlns:xlink="http://www.w3.org/1999/xlink" content-type="dwc:institutional_code" xlink:type="simple">MO</named-content>). <bold>Prov. Vallegrande</bold>, steep slopes of valley of the Río Grande, on rd from Pucará to the new bridge over the Río Grande, 10 km (by winding road) NW of Puente Santa Rosa, <named-content xmlns:xlink="http://www.w3.org/1999/xlink" content-type="dwc:verbatimCoordinates" xlink:type="simple"><named-content content-type="geo-json" specific-use="{&#34;type&#34;:&#34;Point&#34;,&#34;coordinates&#34;:[-64.475833,-19.166667]}" id="NCID0EBBAG" xlink:type="simple">18°70'00"S, 64°28'33"W</named-content></named-content>, 1,500 m, 29 Jan 1994 (fl), <italic>M. Nee 44742</italic> (<named-content xmlns:xlink="http://www.w3.org/1999/xlink" content-type="dwc:institutional_code" xlink:type="simple">MO</named-content>); bajando de Pucará hacia Santa Rosa del Río Grande, <named-content xmlns:xlink="http://www.w3.org/1999/xlink" content-type="dwc:verbatimCoordinates" xlink:type="simple"><named-content content-type="geo-json" specific-use="{&#34;type&#34;:&#34;Point&#34;,&#34;coordinates&#34;:[-64.266667,-18.245278]}" id="NCID0EPBAG" xlink:type="simple">18°14'43"S, 64°16'00"W</named-content></named-content>, 1,787 m, 6 Mar 2005 (fl,fr), <italic>J.R.I. Wood 21787</italic> (K); La Higuera, bajando de Pucará al puente de Santa Rosa, <named-content xmlns:xlink="http://www.w3.org/1999/xlink" content-type="dwc:verbatimCoordinates" xlink:type="simple"><named-content content-type="geo-json" specific-use="{&#34;type&#34;:&#34;Point&#34;,&#34;coordinates&#34;:[-64.273056,-18.701667]}" id="NCID0EZBAG" xlink:type="simple">18°42'06"S, 64°16'23"W</named-content></named-content>, 1,580 m, 18 Feb 2007 (fl,fr), <italic>J.R.I. Wood 22790</italic> (K).</p></tp:treatment-sec><tp:treatment-sec sec-type="discussion" id="SECID0EACAG"><title>Discussion.</title><p>
            <italic><tp:taxon-name><tp:taxon-name-part taxon-name-part-type="genus">Solanum</tp:taxon-name-part> <tp:taxon-name-part taxon-name-part-type="species">woodii</tp:taxon-name-part></tp:taxon-name></italic> is unusual in having tapering, somewhat cone-shaped anthers with a beak-like tip (see Fig. <xref ref-type="fig" rid="F1">1C</xref>); this character, however, can be difficult to see in older flower with dehisced anthers. Amongst other glandular-viscid herbaceous solanums it could be confused with <italic><tp:taxon-name><tp:taxon-name-part taxon-name-part-type="genus">Solanum</tp:taxon-name-part> <tp:taxon-name-part taxon-name-part-type="species">tweedianum</tp:taxon-name-part></tp:taxon-name></italic> and <italic><tp:taxon-name><tp:taxon-name-part taxon-name-part-type="genus">Solanum</tp:taxon-name-part> <tp:taxon-name-part taxon-name-part-type="species">physalifolium</tp:taxon-name-part></tp:taxon-name></italic>. <italic><tp:taxon-name><tp:taxon-name-part taxon-name-part-type="genus">Solanum</tp:taxon-name-part> <tp:taxon-name-part taxon-name-part-type="species">woodii</tp:taxon-name-part></tp:taxon-name></italic> is sympatric with <italic><tp:taxon-name><tp:taxon-name-part taxon-name-part-type="genus">Solanum</tp:taxon-name-part> <tp:taxon-name-part taxon-name-part-type="species">tweedianum</tp:taxon-name-part></tp:taxon-name></italic> but the latter species has longer calyx lobes in flower (3.5–5(–7) mm) and fruit (&gt;5 mm), and slightly larger ellipsoid anthers (3.0–)4.0–4.5 mm long that are rectangular in outline (equally wide along their entire length) rather than broadest at the base; the calyx of <italic><tp:taxon-name><tp:taxon-name-part taxon-name-part-type="genus">Solanum</tp:taxon-name-part> <tp:taxon-name-part taxon-name-part-type="species">tweedianum</tp:taxon-name-part></tp:taxon-name></italic> is accrescent and completely covers the berry at maturity, while that of <italic><tp:taxon-name><tp:taxon-name-part taxon-name-part-type="genus">Solanum</tp:taxon-name-part> <tp:taxon-name-part taxon-name-part-type="species">woodii</tp:taxon-name-part></tp:taxon-name></italic> is spreading and does not become accrescent.</p><p>The unusual anther shape in <italic><tp:taxon-name><tp:taxon-name-part taxon-name-part-type="genus">Solanum</tp:taxon-name-part> <tp:taxon-name-part taxon-name-part-type="species">woodii</tp:taxon-name-part></tp:taxon-name></italic> resembles that of the enigmatic <italic><tp:taxon-name><tp:taxon-name-part taxon-name-part-type="genus">Solanum</tp:taxon-name-part> <tp:taxon-name-part taxon-name-part-type="species">anomalostemon</tp:taxon-name-part></tp:taxon-name></italic> S.Knapp &amp; M.Nee described from the dry inter-Andean valley of the Rio Apurimac in southern Peru (<xref ref-type="bibr" rid="B25">Knapp and Nee 2009</xref>). <italic><tp:taxon-name><tp:taxon-name-part taxon-name-part-type="genus">Solanum</tp:taxon-name-part> <tp:taxon-name-part taxon-name-part-type="species">anomalostemon</tp:taxon-name-part></tp:taxon-name></italic> is morphologically unique within <italic><tp:taxon-name><tp:taxon-name-part taxon-name-part-type="genus">Solanum</tp:taxon-name-part></tp:taxon-name></italic> in having cordate anthers, and was thought to belong to the Morelloid clade (<xref ref-type="bibr" rid="B25">Knapp and Nee 2009</xref>). Recent molecular phylogenetic evidence, however, showed it belongs to the Mapiriense clade (<xref ref-type="bibr" rid="B33">Särkinen et al. 2015c</xref>), along with a small group of species that have similar tapering anthers (see <xref ref-type="bibr" rid="B9">Bohs 2005</xref>). Despite the similarity in anther shape, preliminary molecular data suggest <italic><tp:taxon-name><tp:taxon-name-part taxon-name-part-type="genus">Solanum</tp:taxon-name-part> <tp:taxon-name-part taxon-name-part-type="species">woodii</tp:taxon-name-part></tp:taxon-name></italic> is a member of the Morelloid clade rather than closely related to <italic><tp:taxon-name><tp:taxon-name-part taxon-name-part-type="genus">Solanum</tp:taxon-name-part> <tp:taxon-name-part taxon-name-part-type="species">anomalostemon</tp:taxon-name-part></tp:taxon-name></italic> and other members of the Mapiriense clade (T. Sarkinen, unpubl. data).</p></tp:treatment-sec><tp:treatment-sec><!--Section generated to contain objects referenced in tp:taxon-treatment.--><fig id="F1" position="float" orientation="portrait"><label>Figure 1.</label><caption><p>
          <italic><tp:taxon-name><tp:taxon-name-part taxon-name-part-type="genus">Solanum</tp:taxon-name-part> <tp:taxon-name-part taxon-name-part-type="species">michaelis</tp:taxon-name-part></tp:taxon-name></italic>. <bold>A</bold> Fruiting stem <bold>B</bold> Inflorescence with details of indumentum of simple, multi-cellular eglandular and glandular trichomes along the stem, calyx and corolla <bold>C</bold> Flower at full anthesis with buds <bold>D</bold> Maturing fruit (<bold>A–D</bold> <italic>Nee &amp; Flores 54821</italic>: photos by Michael Nee).</p></caption><graphic xmlns:xlink="http://www.w3.org/1999/xlink" xlink:href="phytokeys-074-019-g001.jpg" position="float" orientation="portrait" xlink:type="simple" id="oo_110007.jpg"/></fig></tp:treatment-sec><ref-list><ref id="B18"><mixed-citation xmlns:xlink="http://www.w3.org/1999/xlink" xlink:type="simple">
          <institution xlink:type="simple">IUCN</institution> (<year>2014</year>) <source>Guidelines for using the IUCN Red List Categories and Criteria. Version 11</source>. Prepared by the <publisher-name>Standards and Petitions Subcommittee</publisher-name>. <ext-link xlink:type="simple" ext-link-type="uri" xlink:href="http://www.iucnredlist.org/documents/RedListGuidelines.pdf">http://www.iucnredlist.org/documents/RedListGuidelines.pdf</ext-link> [<date-in-citation content-type="access-date">12Dec2014</date-in-citation>]</mixed-citation></ref><ref id="B25"><mixed-citation xmlns:xlink="http://www.w3.org/1999/xlink" xlink:type="simple">
          <person-group><name name-style="western"><surname>Knapp</surname><given-names>S</given-names></name><name name-style="western"><surname>Nee</surname><given-names>M</given-names></name></person-group> (<year>2009</year>) <article-title><italic><tp:taxon-name><tp:taxon-name-part taxon-name-part-type="genus">Solanum</tp:taxon-name-part> <tp:taxon-name-part taxon-name-part-type="species">anomalostemon</tp:taxon-name-part></tp:taxon-name></italic> (<tp:taxon-name><tp:taxon-name-part taxon-name-part-type="family">Solanaceae</tp:taxon-name-part></tp:taxon-name>), an endangered new species from southern Peru with unusual anther morphology.</article-title> <source>Novon</source> <volume>19</volume>: <fpage>178</fpage>–<lpage>181</lpage>. doi: <ext-link xlink:type="simple" ext-link-type="doi" xlink:href="10.3417/2007108">10.3417/2007108</ext-link></mixed-citation></ref><ref id="B33"><mixed-citation xmlns:xlink="http://www.w3.org/1999/xlink" xlink:type="simple">
          <person-group><name name-style="western"><surname>Särkinen</surname><given-names>TS</given-names></name><name name-style="western"><surname>Barboza</surname><given-names>GE</given-names></name><name name-style="western"><surname>Knapp</surname><given-names>S</given-names></name></person-group> (<year>2015c</year>) <article-title>True Black nightshades: Phylogeny and delimitation of the Morelloid clade of <italic><tp:taxon-name><tp:taxon-name-part taxon-name-part-type="genus">Solanum</tp:taxon-name-part></tp:taxon-name></italic>.</article-title> <source>Taxon</source> <volume>64</volume>: <fpage>945</fpage>–<lpage>958</lpage>. doi: <ext-link xlink:type="simple" ext-link-type="doi" xlink:href="10.12705/645.5">10.12705/645.5</ext-link></mixed-citation></ref><ref id="B9"><mixed-citation xmlns:xlink="http://www.w3.org/1999/xlink" xlink:type="simple">
          <person-group><name name-style="western"><surname>Bohs</surname><given-names>L</given-names></name></person-group> (<year>2005</year>) <article-title>Major clades in <italic><tp:taxon-name><tp:taxon-name-part taxon-name-part-type="genus">Solanum</tp:taxon-name-part></tp:taxon-name></italic> based on <italic>ndhF</italic> sequence data.</article-title> In: <person-group><name name-style="western"><surname>Keating</surname><given-names>R</given-names></name><name name-style="western"><surname>Hollowell</surname><given-names>VC</given-names></name><name name-style="western"><surname>Croat</surname><given-names>TB</given-names></name></person-group> (<role>Eds</role>) <source>A festschrift for William G. D’Arcy – The legacy of a taxonomist</source>. <publisher-name>Missouri Botanical Garden Press</publisher-name>, <publisher-loc>St. Louis</publisher-loc>, <fpage>27</fpage>–<lpage>49</lpage>.</mixed-citation></ref></ref-list></tp:taxon-treatment>
