# Supplementary material for: Two new non-spiny Solanum (Solanaceae) from the Gran Chaco Americano and a key for the herbaceous glandular-pubescent solanums from the region
Source: PhytoKeys. 2016 Nov 8;(74):19–33. doi: 10.3897/phytokeys.74.10159 (PMC5234547; doi:10.3897/phytokeys.74.10159)
Supplement: Supplementary material 1 — Occurrence records [file phytokeys-074-019-s001.csv]

ID	latitude	longitude	SPECIES
1	-18.240433	-64.259917	Solanum woodii
2	-18.701	-64.2705	Solanum woodii
3	-18.922833	-64.2845	Solanum woodii
4	-18.092833	-64.425333	Solanum woodii
5	-18.00555	-64.60416	Solanum woodii
6	-19.166667	-64.475917	Solanum woodii
7	-19.05925	-63.392583	Solanum woodii
8	-18.666666	-63.25	Solanum woodii
9	-17.833333	-62.833333	Solanum woodii
10	-21.45	-63.5	Solanum michaelneei
11	-21.45	-63.674167	Solanum michaelneei
12	-21.535833	-63.801667	Solanum michaelneei
13	-20.5	-62.25	Solanum michaelneei
14	-20.086	-61.919833	Solanum michaelneei
